# Supplementary material for: Model-assisted ideotyping reveals trait syndromes to adapt viticulture to a drier climate
Source: Plant Physiol. 2022 Aug 10;190(3):1673–86. doi: 10.1093/plphys/kiac361 (PMC9614441; doi:10.1093/plphys/kiac361)
Supplement: kiac361_Supplementary_Data [file kiac361_supplementary_data.zip]

Archive with 5 entries (5 files):
- PP2022RA00613DR1_PP2022RA00613DR1_Supplemental_Figures_EDITED_Clean.pdf
- Supplemental Dataset S1.xlsx
- Supplemental Dataset S2.xlsx
- Supplemental Movie Legend.pdf
- Supplementary Movie 1.mp4
