# Supplementary material for: Model-assisted ideotyping reveals trait syndromes to adapt viticulture to a drier climate
Source: Plant Physiol. 2022 Aug 10;190(3):1673–86. doi: 10.1093/plphys/kiac361 (PMC9614441; doi:10.1093/plphys/kiac361)
Supplement: kiac361_Supplementary_Data [file kiac361_supplementary_data.zip › Supplemental Dataset S1.xlsx]

## Sheet: _xltb_storage_
XL Toolbox Settings
	export_preset	<?xml version="1.0" encoding="utf-16"?>_x000D_ <Preset xmlns:xsi="http://www.w3.org/2001/XMLSchema-instance" xmlns:xsd="http://www.w3.org/2001/XMLSchema">_x000D_ <Name>Png, 350 dpi, RGB, Transparent canvas</Name>_x000D_ <Dpi>350</Dpi>_x000D_ <FileType>Png</FileType>_x000D_ <ColorSpace>Rgb</ColorSpace>_x000D_ <Transparency>TransparentCanvas</Transparency>_x000D_ <UseColorProfile>false</UseColorPro…
	export_path	C:\Users\Poste 77\Desktop\Mes Doc\Postdoc\Experimentos_2019\Paper 3\Figures\Traits_allgenotypes.png

## Sheet: Supplemental Dataset S1
Genotype	Emax	gmax	Amax	Y0	YTLP	RWCTLP	e	CFT	CTLP	Gc90	P12	P50	P88	HSMP50	HSMP12	gmin
Vitis Candicans	1.3	123	9.40517	-0.992	-1.156	89.58	9.98	0.094	0.411	-0.85	-1.2	-1.3	-1.38	0.45	0.35	16.856
Vitis Labrusca	1.2	103	10.1411	-1.063	-1.23	93.52	16.22	0.053	0.204	-0.93	-1.25	-1.45	-1.62	0.52	0.32	9.04386
Vitis RGM	1.5	161	7.62552	-0.843	-1.1	89.83	9.7	0.093	0.236	-0.97	-1.37	-1.478	-1.58	0.508	0.4	8.61066
Vitis Rupestris	1.5	139	10.9871	-1.349	-1.589	89.18	14.52	0.063	0.295	-1.05	-1.45	-1.73	-2	0.68	0.4	9.62562
Vitis vinifera cv. Vidadillo	1.6	139.8	-	-0.976277	-1.299	89.4362	10.5876	0.0776635	0.395286	-0.85	-1.251	-1.36	-1.475	0.51	0.401	7.93212
Vitis vinifera cv. Grenache	1.4	75.6	12.5	-1.18	-1.38	89.4	12.97	0.07	0.33	-0.8	-1.26	-1.43	-1.6	0.63	0.46	8.85682
Vitis vinifera cv. Syrah	1.7	89.7	11.9	-1.34	-1.5	89.4	14.16	0.07	0.42	-1	-1.41	-1.65	-1.86	0.65	0.41	9.66068
Vitis vinifera cv. Yiannoudi	1.2	100.5	-	-0.856678	-1.133	92.7346	14.7663	0.0601441	0.211461	-0.8	-1.105	-1.208	-1.305	0.408	0.305	18.7371
Vitis vinifera cv. Semillon	2.1	111.6	13.7	-1.55	-1.92	84.6	11.8	0.08	0.32	-1.2	-1.94	-2.08	-2.24	0.88	0.74	9.39382
Mean	1.5	115.911	10.8941	-1.12777	-1.36744	89.7423	12.7449	0.0734231	0.313639	-0.938889	-1.35956	-1.52067	-1.67333	0.581778	0.420667	10.9685
StandDev	0.282843	27.2071	2.03879	0.243709	0.266202	2.50864	2.34066	0.014113	0.084115	0.13214	0.242823	0.264741	0.304272	0.144715	0.129123	3.93619
CV%	18.8562	23.4724	18.7146	21.6098	19.4671	2.79538	18.3655	19.2215	26.8191	14.0741	17.8605	17.4096	18.1836	24.8746	30.6949	35.8863
Variable	References
Emax	Maximum plant transpiration
gmax	Maximum plant stomatal conductance
Amax	Maximum leaf net photosynthesis
Y0	Leaf osmotic potential at full turgor
YTLP	Leaf water potential at turgor loss point
RWCTLP	Leaf relative water content at turgor loss point
e	Modulus of elasticity
CFT	Leaf capacitance at full turgor
CTLP	Leaf capacitance at turgor loss point
Gc90	Plant water potential at stomatal closure
P12	Water potential inducing 12% of loss of hydraulic conductance
P50	Water potential inducing 50% of loss of hydraulic conductance
P88	Water potential inducing 88% of loss of hydraulic conductance
HSMP50	Hydraulic safety margin at P50
HSMP12	Hydraulic safety margin at P12
gmin	Leaf minimum conductance
