# Supplementary material for: Model-assisted ideotyping reveals trait syndromes to adapt viticulture to a drier climate
Source: Plant Physiol. 2022 Aug 10;190(3):1673–86. doi: 10.1093/plphys/kiac361 (PMC9614441; doi:10.1093/plphys/kiac361)
Supplement: kiac361_Supplementary_Data [file kiac361_supplementary_data.zip › Supplemental Dataset S2.xlsx]

## Sheet: Supplemental Dataset S2
SUREAU version 04-05-2020			Mean	Min	Max
	Time increment	s	0.01	0.01	0.01
Climatic data	Minimal air temperature	°C	15	15	15
	Maximal air temperature	°C	25	25	25
	Minimal air relative humidity	%	60	60	60
	Maximal air relative humidity	%	90	90	90
	Maximal light PAR	µmol	1500	1500	1500
	Wind speed	m s-1	1	1	1
Soil type:: Clay	Variables for	Teta_s	0.3575	0.3575	0.3575
	van Genuchten–Mualem	Teta_r	0.009	0.009	0.009
	equations	alpha	0.0005	0.0005	0.0005
		n	2	2	2
		K_sat	4.383	4.383	4.383
		L	0.5	0.5	0.5
	Soil volume	m3	0.1	0.1	0.1
	Available water in the soil	l	20	20	20
Water content	Leaf succulence	g m-2	100	50	150
	Water content whole plant	Kg	0.517447	0.186012	1.31939
	Water content plant apoplasm	Kg	0.362007	0.117813	1.0533
	Water content plant symplasm	Kg	0.15544	0.054813	0.396028
	Water content root symplasm	Kg	0.018003	0.009001	0.026986
	Water content r oot apoplasm	Kg	0.048008	0.024004	0.071964
	Branch apoplasmic fraction	-	0.4	0.2	0.6
	Branch symplasmic fraction	-	0.15	0.075	0.22485
	Trunk apoplasmic fraction	-	0.4	0.2	0.6
	Trunk symplasmic fraction	-	0.15	0.075	0.22485
	Leaf apoplasmic fraction	-	0.25	0.125	0.37475
Plant morphometry	Wood Density	kg m-3	700	350	1050
	LMA	g m-2	45.849	22.9245	68.7277
	Trunk diameter	m	0.03	0.015	0.05
	Branch diameter	m	0.02	0.01	0.02998
	Mean root diameter	m	9.4e-05	4.7e-05	0.000141
	Branch length	m	1	0.5	1.5
	Trunk length	m	0.3	0.15	0.45
	Fine roots length	m	636.618	318.309	954.291
	Total root length	m	1269.84	634.92	1903.49
	Leaf size	mm	50	25	75
	Leaf area	m2	0.3	0.15	0.45
	Root area	m2	0.36499	0.182495	0.54712
	Fine roots area	m2	0.3	0.15	0.45
Xylem vulnerability	Leaf apoplasm P50	MPa	-1.5456	-2.08	-1.20887
	Branch apoplasm P50	MPa	-2.2956	-2.83	-1.95887
	Trunk apoplasm P50	MPa	-2.2956	-2.83	-1.95887
	Root apoplasm P50	MPa	-2.2956	-2.83	-1.95887
	Slope Leaf VC curve	% MPa-1	359.22	222.222	499.722
	Slope Branch VC curve	% MPa-1	179.61	111.111	249.861
	Slope Trunk VC curve	% MPa-1	179.61	111.111	249.861
	Slope Root VC curve	% MPa-1	179.61	111.111	249.861
Hydraulic conductances	Leaf apoplasmic specific conductance	mmol m s-1 m-2 MPa-1	40	20	60
	Branch apoplasmic specific conductivity	mmol m s-1 m-2 MPa-1	40000	20000	60000
	Trunk apoplasmic specific conductivity	mmol m s-1 m-2 MPa-1	40000	20000	60000
	Root apoplasmic specific conductivity	mmol m s-1 m-2 MPa-1	5000	2500	7500
	Whole plant leaf-area specific conductance	mmol s-1 m-2 MPa-1	1.35739	0.445285	2.68411
	Leaf symplasmic leaf-area specific conductance	mmol s-1 m-2 MPa-1	10	5	15
	Branch symplasmic area specific conductance	mmol s-1 m-2 MPa-1	10	5	15
	Trunk symplasmic area specific conductance	mmol s-1 m-2 MPa-1	10	5	15
	Root symplasmic area specific conductance	mmol s-1 m-2 MPa-1	15	7.5	22.485
PV curve	Bulk leaf symplasm modulus of elasticity	MPa	12.86	10.5902	14.7658
	Branch symplasm modulus of elasticity	MPa	12.86	10.5902	14.7658
	Trunk symplasm modulus of elasticity	MPa	12.86	10.5902	14.7658
	Root symplasm modulus of elasticity	MPa	12.86	10.5902	14.7658
	Leaf symplasm osmotic potential at full turgor	MPa	-1.181	-1.55054	-0.857669
	Branch symplasm osmotic potential at full turgor	MPa	-1.181	-1.55054	-0.857669
	Trunk symplasm osmotic potential at full turgor	MPa	-1.181	-1.55054	-0.857669
	Root symplasm osmotic potential at full turgor	MPa	-1.181	-1.55054	-0.857669
Gaseous conductances	Pleaf at stomatal closure	MPa	-0.902	-1.16	-0.735425
	Noctural stomatal conductance	mmol s-1 m-2	10.916	7.93204	18.7261
	Cuticular conductance	mmol s-1 m-2	10.916	7.93204	18.7261
	Branch bark conductance	mmol s-1 m-2	5.458	3.96602	9.36305
	Trunk bark conductance	mmol s-1 m-2	5.458	3.96602	9.36305
	Root bark conductance	mmol s-1 m-2	5.458	3.96602	9.36305
	Maximal stomatal conductance	mmol s-1 m-2	103.44	75.6	139.736
Safety margins	Safety margin (P_close- P50)	MPa	0.6436	0.054397	1.33979
	Safety margin (Pclose - P12)	MPa	0.50441	-0.142897	1.22778
	Safety margin (Pclose - P88)	MPa	0.78279	0.158642	1.55711
	Safety margin (Pmin-P50)	MPa	1.1041	0.314657	1.79947
	Segmentation (P50branch-P50leaf)	MPa	-0.75	-1.61938	0.116768
